# Supplementary material for: Vaccination Strategies Against Hepatic Diseases: A Scoping Review
Source: Vaccines (Basel). 2025 Dec 31;14(1):49. doi: 10.3390/vaccines14010049 (PMC12846253; doi:10.3390/vaccines14010049)
Supplement: Supplementary file 1 [file vaccines-14-00049-s001.zip]

Archive with 1 entries (1 files):
- vaccines-4054386-supplementary.pdf
